# Supplementary material for: Whole-genome DNA methylation profile of female Gobiocypris rarus brains at three age stages
Source: Sci Data. 2026 Apr 17;13:895. doi: 10.1038/s41597-026-07270-8 (PMC13272678; doi:10.1038/s41597-026-07270-8)
Supplement: Supplementary file 1 — Supplementary Table S1 [file 41597_2026_7270_MOESM1_ESM.xlsx]

## Sheet: Correlation_matrix
Supplementary Table S1. Pearson correlation matrix of phenotypic traits, age, and DNA methylation levels. Values represent correlation coefficients (r), with P-values shown in parentheses.
	Age	Total_length	Standard_length	Body_weight	Global mC	mCG	mCHG	mCHH
Age	1.00 (–)	0.94 (<0.001)	0.94 (<0.001)	0.84 (0.004)	0.74 (0.023)	0.73 (0.027)	0.38 (0.316)	0.66 (0.055)
Total_length	0.94 (<0.001)	1.00 (–)	1.00 (<0.001)	0.96 (<0.001)	0.61 (0.081)	0.56 (0.114)	0.21 (0.585)	0.55 (0.123)
Standard_length	0.94 (<0.001)	1.00 (<0.001)	1.00 (–)	0.97 (<0.001)	0.58 (0.104)	0.53 (0.142)	0.18 (0.641)	0.53 (0.145)
Body_weight	0.84 (0.004)	0.96 (<0.001)	0.97 (<0.001)	1.00 (–)	0.42 (0.262)	0.33 (0.385)	0.01 (0.989)	0.38 (0.318)
Global mC	0.74 (0.023)	0.61 (0.081)	0.58 (0.104)	0.42 (0.262)	1.00 (–)	0.75 (0.021)	0.80 (0.010)	0.89 (0.001)
mCG	0.73 (0.027)	0.56 (0.114)	0.53 (0.142)	0.33 (0.385)	0.75 (0.021)	1.00 (–)	0.46 (0.215)	0.54 (0.137)
mCHG	0.38 (0.316)	0.21 (0.585)	0.18 (0.641)	0.01 (0.989)	0.80 (0.010)	0.46 (0.215)	1.00 (–)	0.92 (<0.001)
mCHH	0.66 (0.055)	0.55 (0.123)	0.53 (0.145)	0.38 (0.318)	0.89 (0.001)	0.54 (0.137)	0.92 (<0.001)	1.00 (–)
